# Supplementary material for: BRCA1 and BRCA2 mutational profile and prevalence in hereditary breast and ovarian cancer (HBOC) probands from Southern Brazil: Are international testing criteria appropriate for this specific population?
Source: PLoS One. 2017 Nov 21;12(11):e0187630. doi: 10.1371/journal.pone.0187630 (PMC5697861; doi:10.1371/journal.pone.0187630)
Supplement: S1 Table — (XLSX) [file pone.0187630.s001.xlsx]

## Sheet: TABLE sup 1. ALL CRITERIA
	Supplementary table 1. Prevalence of pathogenic mutations in the cohort according to different testing criteria and performance of each criteria.
Criteria #	Testing criteria	Reference	Prevalence of mutation (%)*	N**	OR	95% CI	P
1	Personal history of BC diagnosed ≤35 y	ANS	20.0	19	1074	0.604-1.908	0.882
2	Personal history of BC diagnosed <40 y	ICR/NHS Foundation Trust	23.1	36	1486	0.907-2.435	0.124
3	Personal history of BC diagnosed ≤45 y	NCCN, SGO	20.7	46	1245	0.761-2.037	0.455
4	Personal history of BC diagnosed <50 y	ASBS	19.4	50	1042	0.630-1.722	0.899
5	Personal history of BC diagnosed ≤50 y and an additional primay1	NCCN, ANS, SGO	29.3	12	1.88	0.913-3.871	0.095
6	Personal history of bilateral BC, both diagnosed < 60 y	ICR/NHS Foundation Trust	35.5	11	2535	1.161-5.532	0.029
7	Personal history of two primary BC	ASBS	24.5	13	1446	0.733-2.852	0.349
8	Personal history of BC diagnosed ≤50 y and a limited family history2	NCCN, ANS, SGO	28.0	23	1908	1.090-3.340	0.028
9	Personal history of triple negative BC	ICR/NHS Foundation Trust	43.6	34	4881	2.8-8.509	<0.001
10	Personal history of triple negative BC diagnosed ≤60 y	NCCN, ANS, SGO, ASCO-b, ASBS	44.2	34	5014	2.871-8.756	<0.001
11	Personal history of BC and non-mucinous OC	ICR/NHS Foundation Trust	54.5	6	5.4	1.605-18.168	0.008
12	Personal history of epithelial OC	NCCN, ANS, SGO, ASCO-b, ASBS	37.8	14	2905	1.421-5.941	0.007
13	Personal history of non-mucinous OC	ICR/NHS Foundation Trust	46.7	7	4229	1.482-12.067	0.01
14	Personal history of mucinous OC and another primary cancer	ICR/NHS Foundation Trust	0.0	-	-	-	-
15	Personal history of male BC	NCCN, ANS, ASBS, ICR/NHS Foundation Trust	14.3	1	0.7	0.083-5.901	1.00
16	Personal history of BC at any age and ethnicity associated with higher mutational frequency (Ashkenazi)	NCCN, ANS, SGO, ASBS	28.6	2	1708	0.325-8.966	0.623
17	Personal history of OC at any age and Ashkenazi ancestry	ANS	0.0	-	-	-	-
18	Personal history of BC diagnosed ≤50 y and ≥1 close relative with BC at any age	NCCN	21.6	41	1334	0.818-2.173	0.263
19	Personal history of BC and a relative with BC, both diagnosed < 50y	ICR/NHS Foundation Trust	29.9	29	2258	1.332-3.827	0.003
20	Personal history of BC diagnosed ≤50 y and ≥1 close relative with BC and/or OC at any age	ANS	21.4	41	1302	0.799-2.121	0.319
21	Personal history of BC at any age and ≥1 close relative with BC diagnosed ≤50 y	NCCN, ANS, SGO	27.4	46	2395	1.459-3.933	0.001
22	Personal history of BC at any age and ≥2 close relative with BC at any age	NCCN, ANS, SGO	27.3	38	2123	1.292-3.489	0.004
23	Personal history of BC at any age and ≥1 close relative with OC	NCCN, ANS, SGO	46.2	18	4382	2.207-8.701	<0.001
24	Personal history of BC at any age and ≥2 close blood relatives with PaC and/or PrC	NCCN, ANS, SGO	13.8	4	0.659	0.223-1.950	0.625
25	Personal history of BC at any age and ≥1 close blood relatives with male BC	NCCN, ANS	25.0	1	1414	0.145-13.77	0.574
26	Personal history of PaC ou PrC at any age and ≥2 close blood relatives with BC and/or OC and/or PaC or PrC at any age	NCCN, ANS	0.0	-	-	-	-
27	Woman with PaC with ≥2 close blood relatives with BC and/or OC and/or PaC and/or PrC	SGO	0.0	-	-	-	-
28	Personal history of PaC and family history of BC and OC	ASBS	0.0	-	-	-	-
29	Personal history of PaC at any age and Ashkenazi ancestry, with ≥1 close blood relatives with BC and/or OC and/or PaC and/or PrC	ANS	0.0	-	-	-	-
30	Family history only3: first- or second-degree blood relatives meeting any of the NCCN criteria	NCCN	11.5	7	0.504	0.220-1.155	0.114
31	Family history only: third-degree blood relatives with BC and/or OC with ≥2 close blood relatives with BC (at least one dx ≤ 50y) and/or OC	NCCN	0.0	-	-	-	-
32	Family history only: woman with first-degree blood relative or several relatives meeting any of the SGO criteria	SGO	15.2	7	0.735	0.316-1.710	0.556
33	Family history only: woman with close blood relative with male BC	SGO	0.0	-	-	-	-
34	Family history only: relatives with cancer and Manchester Score ≥17	ICR/NHS Foundation Trust	15.4	2	0.762	0.166-3.509	1.00
35	Family with ≥2 BC and ≥1 OC at any age	ASCO-a	48.9	22	5195	2.717-9.932	<0.001
36	Family with ≥3 BC diagnosed < 50 y	ASCO-a	40.0	24	3595	1.993-6.486	<0.001
37	Family with sister pair with BC, both diagnosed < 50y	ASCO-a	34.5	19	2613	1.405-4.858	0.003
38	Family with sister pair with OC, both diagnosed < 50y	ASCO-a	0.0	-	-	-	-
39	Family with sister pair with BC and OC, both diagnosed < 50y	ASCO-a	55.6	5	5567	1.460-21.226	0.015
40	Family history of OC (non-mucinous)	ASBS	38.3	23	3282	1.815-5.936	<0.001
41	Family history of BC and Ashkenazi ancestry	ASBS	40.0	4	2912	0.802-10.574	0.104
42	Family with ≥3 BC and/or OC	SEOM	28.4	52	2935	1.764-4.881	<0.001
43	Family with 2 BC and/or OC and at least 1 male BC	SEOM	30.0	3	1842	0.466-7.287	0.412
44	Family with 2 BC and/or OC, and at least 1 OC	SEOM	49.1	26	5546	3.010-10.219	<0.001
45	Family with 2 BC diagnosed < 50 y	SEOM	28.7	43	2509	1.528-4.119	<0.001
46	Family with 2 BC: one bilateral and the other diagnosed < 50 y	SEOM	37.1	13	2787	1.337-5.810	0.011
47	Family with only 1 BC, if woman affected by BC and OV	SEOM	0.0	-	-	-	-
48	Family with only 1 BC, if woman diagnosed ≤30 y	SEOM	31.3	5	1982	0.669-5.874	0.204
49	Family with only 1 BC, if woman diagnosed with bilateral BC diagnosed < 40 y	SEOM	50.0	1	4266	0.264-68.941	0.347
50	Personal history of BC and relatives with cancer and Manchester Score ≥15	ICR/NHS Foundation Trust	31.1	51	3502	2.105-5.824	<0.001
51	Individual PennII Score ≥ 10	Penn II	22.6	72	3345	1.479-7.564	0.002
52	Familial PennII Score ≥10	Penn II	22.1	77	7643	1.822-32.062	<0.001
53	Myriad Table Score ≥ 10	Myriad Inc.	35.9	56	5553	3.262-9.455	<0.001
54	Manchester Score ≥ 10	Manchester	22.5	74	4014	1.685-9.563	<0.001
	*Percetage of individuals carring a pathogenic mutation , among all individuals fulfilling the criteria
	1. Two breast primary tumors includes contralateral or two clearly separate ipsilateral tumors
	2. “Unknown or limited family history” apply to individuals with a unknown history or a family with fewer than two first- or second-degree female relatives have living beyond age 45.
	3. "Family history only" apply to unaffected probands with a family history of cancer
	References:
	ANS: Diretrizes de utilização para cobertura de procedimentos na saúde suplementar - Anexo II: Agência Nacional de Saúde Suplementar (ANS; Brazilian National Supplementary Health Insurance Agency ), 2015.
	ICR/NHS Foundation Trust: Protocol 2 - BRCA1 and BRCA2 mutation testing guidelines. http://www.icr.ac.uk/protocols: The Institute of Cancer Research (ICR) and The Royal Mardsen NHS Found Trust, 2015.
	NCCN 2.2014: Clinical Practice Guidelines in Oncology. Genetic/Familial High-Risk Assessment: Breast and Ovarian. Hereditary Breast and/or Ovarian Cancer. http://www.nccn.org: NCCN - National Comprehensive Cancer Network:, 2014.
	SGO: Lancaster JM, Powell CB, Chen LM, Richardson DL, Committee SCP. Society of Gynecologic Oncology statement on risk assessment for inherited gynecologic cancer predispositions. Gynecol Oncol. 2015;136: 3-7.
	ASBS: Position statement on BRCA genetic testing for patients with and without breast cancer. https://www.breastsurgeons.org: The American Society of Breast Surgeons (ASBS), 2012.
	ASCO-a: Statement of the American Society of Clinical Oncology: genetic testing for cancer susceptibility, Adopted on February 20, 1996. J Clin Oncol. 1996;14: 1730-1736; discussion 1737-1740.
	ASCO-b: Lu KH, Wood ME, Daniels M, et al. American Society of Clinical Oncology Expert Statement: collection and use of a cancer family history for oncology providers. J Clin Oncol. 2014;32: 833-840.
	SEOM: Graña B, Lastra E, Llort G, Brunet J, Isla D. SEOM clinical guidelines for hereditary cancer. Clin Transl Oncol. 2011;13: 580-586.
	PennII Score: http://apps.afcri.upenn.edu/itacc/penn2/
	Myriad Table Score: Frank TS, Deffenbaugh AM, Reid JE, et al. Clinical characteristics of individuals with germline mutations in BRCA1 and BRCA2: analysis of 10,000 individuals. J Clin Oncol. 2002;20: 1480-1490.
	Manchester Score: Evans DG, Eccles DM, Rahman N, et al. A new scoring system for the chances of identifying a BRCA1/2 mutation outperforms existing models including BRCAPRO. J Med Genet. 2004;41: 474-480.
