# Supplementary material for: BRCA1 and BRCA2 mutational profile and prevalence in hereditary breast and ovarian cancer (HBOC) probands from Southern Brazil: Are international testing criteria appropriate for this specific population?
Source: PLoS One. 2017 Nov 21;12(11):e0187630. doi: 10.1371/journal.pone.0187630 (PMC5697861; doi:10.1371/journal.pone.0187630)
Supplement: S2 Table — (XLSX) [file pone.0187630.s002.xlsx]

## Sheet: Sup Tab 2
Supplementary Table 2. BRCA1 and BRCA2 pathogenic variants identified in our cohort, and personal history of cancer of each carrier.
	HGVS name	# of carriers	Personal history of cancer
BRCA1
1	c.68_69delAG (p.Glu23Valfs)	1	Female; BrCa, 50; OvCa
2	c.273_274delTG (p.Ala92Phefs)	1	Female; BrCa, 34
3	c.791_794delGTTC (p.Ser264Metfs)	1	Female; BrCa, 51
4	c.1088delA (p.Asn363Ilefs)	1	Female; BrCa, 28
5	c.1340_1341insG (p.His448Serfs)	1	Female; Bilateral BrCa, 36 and 41
6	c.1612C>T (p.Gln538Ter)	1	Female; Bilateral BrCa, 37
7	c.1687C>T (p.Gln563Ter)	2	Female; OvCa, 44
8			Female; Unaffected
9	c.2250dupC (p.Met751Hisfs)	1	Female; BrCa, 40
10	c.2727_2730delTCAA (p.Asn909Lysfs)	1	Female; BrCa, 29
11	c.2910dupA (p.His971Thrfs)	1	Female; BrCa, 29
12	c.3228_3229delAG (p.Gly1077Alafs)	1	Female; Bilateral BrCa, 28
13	c.3331_3334delCAAG (p.Gln1111Asnfs)	1	Female; OvCa, 47; BrCa, 51; Renal clear cells carcinoma, 52
14	c.3534delC (p.Ser1178Argfs)	1	Female; OvCa, 48
15	c.3598C>T (p.Gln1200Ter)	2	Female; BrCa, 52
16			Female; Brca, 39
17	c.4183C>T (p.Gln1395Ter)	3	Female; BrCa, 51; Lymphoma, 49
18			Female; BrCa, 24
19			Female; BrCa, 43
20	c.4357+1G>T1	1	Female; Ipsilateral BrCa, 38 and 48
21	c.4484G>C (p.Arg1495Thr)	1	Female; Unaffected
22	c.4663delA (p.Arg1555Glyfs)	1	Female; BrCa, 43
23	c.4675+1G>A	2	Female; BrCa, 32
24			Female; OvCa, 44
25	c.4736_4739delCTTC (p.Pro1579Leufs)	1	Female; OvCa, 45
26	c.4941delC (p.Asn1647Lysfs)	1	Female; BrCa, 28
27	c.4987-3C>G	1	Female; BrCa, 39
28	c.5062_5064delGTT (p.Val1688del)	4	Female; BrCa, 36
29			Female; BrCa, 36
30			Female; BrCa, 45
31			Female; BrCa, 64
32	c.5095C>T (p.Arg1699Trp)	1	Female; Bilateral BrCa, 28 and 33
33	c.5096G>A (p.Arg1699Gln)	1	Female; Bilateral BrCa, 38
34	c.5177_5180delGAAA (p.Arg1726Lysfs)	3	Female; BrCa, 32
35			Female; BrCa, 47; OvCa, 52
36			Female; BrCa, 39; OvCa, 47
37	c.5251C>T (p.Arg1751Ter)	2	Female; BrCa, 60
38			Female; BrCa, 45
39	c.5266dupC (p.Gln1756Profs)	9	Female; BrCa, 30
40			Male; BrCa, 64
41			Female; Bilateral BrCa, 23 and 44
42			Female; Bilateral BrCa, 26
43			Female; BrCa, 29
44			Female; OvCa, 42
45			Female; Unaffected
46			Female; BrCa, 36
47			Female; BrCa, 47; OvCa, 52
48	Deletion exons 1-2	1	Female; Bilateral BrCa, 42 and 47
49	Deletion exon 3	1	Female; Bilateral BrCa, 39 and 42
50	Deletion exons 4-62	1	Female; BrCa, 43
51	Deletion exon 8	1	Female; BrCa, 30
BRCA2
1	c.2T>G (p.Met1?)	1	Unaffected
2	c.1138delA (p.Ser380Valfs)	4	BrCa, 52; OvCa, 52
3			Brca, 34
4			BrCa, 37
5			OvCa, 69
6	c.156_157insAlu	1	Bilateral BrCa, 51
7	c.2266C>T (p.Gln756Ter)	1	BrCa, 29
8	c.2505dupA (p.Pro836Thrfs)	1	BrCa, 44
9	c.2805_2808delTAAA (p.Ala938Profs)	1	BrCa, 26
10	c.2808_2811delACAA (p.Ala938Profs)	3	OvCa, 63; Brca, 76; CCR, 75
11			Unaffected
12			OvCa, 44
13	c.3975_3978dupTGCT (p.Ala1327Cysfs)	1	Bilateral BrCa, 43 and 54
14	c.4829_4830delTG (p.Val1610Glyfs)	1	Ipsilateral BrCa, 39 and 48
15	c.5351dupA (p.Asn1784Lysfs)	1	BrCa, 55
16	c.5621_5624delTTAA (p.Ile1874Argfs)	1	BrCa, 39
17	c.5682C>G (p.Tyr1894Ter)	1	BrCa, 29
18	c.5946delT (p.Ser1982Argfs)	3	Unaffected
19			Unaffected
20			BrCa, 64
21	c.6405_6409delCTTAA (p.Asn2135Lysfs)1	1	Ipsilateral BrCa, 38 and 48
22	c.6656C>G (p.Ser2219Ter)	1	BrCa, 53
23	c.7007G>A (p.Arg2336His)	1	BrCa, 48
24	c.7580_7583dupTAGG (p.Gly2529Argfs)	2	BrCa, 42
25			BrCa, 39
26	c.7618-2A>G	1	OvCa, 47
27	c.7987delG (p.Glu2663Lysfs)	1	BrCa, 38
28	c.9004G>A (p.Glu3002Lys)2	1	BrCa, 43
29	c.8878C>T (p.Gln3036Ter)3	1	BrCa, 52
30	c.9282_9397del (p.Asp3095Argfs)	1	BrCa, 39
31	c.9371A>T (p.Asn3124Ile)	1	BrCa, 49
32	c.9699_9702delTATG (p.Cys3233Trpfs)3	1	BrCa, 52
	Although the BRCA1 c.4987-3C>G is classified by the submitters in ClinVar as a VUS, functional studies by Brandão et al34 demonstrated that the variant is indeed pathogenic.
	The variant BRCA2 c.9004G>A shows conflicting interpretations of pathogenicity in ClinVar, and is considered to be pathogenic in this study. Although this variant had being classified as a VUS by one laboratory, four major laboratories (with highly validated classification methods) classified it as pathogenic and other two classified as likely pathogenic.
	1. Patient carrying these two pathogenic variants
	2. Patient carrying these two pathogenic variants
	3. Patient carrying these two pathogenic variants
	Varints in bold were never described before
